# Supplementary material for: Social Media for Nutrition Education—A Randomized Controlled Trial to Promote Fruit and Vegetable Intake in a University Setting: “The University of Valladolid Community Eats Healthy” Study
Source: Nutrients. 2024 Apr 26;16(9):1308. doi: 10.3390/nu16091308 (PMC11085167; doi:10.3390/nu16091308)
Supplement: Supplementary file 1 [file nutrients-16-01308-s001.zip]

Archive with 1 entries (1 files):
- nutrients-2949468-supplementary.pdf
